# Supplementary material for: A single serving of mixed spices alters gut microflora composition: a dose–response randomised trial
Source: Sci Rep. 2021 May 28;11:11264. doi: 10.1038/s41598-021-90453-7 (PMC8163817; doi:10.1038/s41598-021-90453-7)
Supplement: Supplementary file 1 — Supplementary Information 1. [file 41598_2021_90453_MOESM1_ESM.xlsx]

## Sheet: Title&Authors
A single serving of mixed spices alters gut microflora composition: a dose-response randomised trial
Wei Wei Thwe Khine, Sumanto Haldar, Shou De Loi, Yuan-Kun Lee
Corresponding author: Yuan-Kun Lee

## Sheet: Dataset
Supplementary Dataset: Results of relative abundance of the bacterial genus
SampleID	Treatment	Timepoint	Unassigned;Other;Other;Other;Other;Other	k__Bacteria;p__Actinobacteria;c__Actinobacteria;o__Actinomycetales;f__Actinomycetaceae;g__	k__Bacteria;p__Actinobacteria;c__Actinobacteria;o__Actinomycetales;f__Actinomycetaceae;g__Actinomyces	k__Bacteria;p__Actinobacteria;c__Actinobacteria;o__Actinomycetales;f__Corynebacteriaceae;g__Corynebacterium	k__Bacteria;p__Actinobacteria;c__Actinobacteria;o__Actinomycetales;f__Dietziaceae;g__Dietzia	k__Bacteria;p__Actinobacteria;c__Actinobacteria;o__Actinomycetales;f__Microbacteriaceae;g__Microbacterium	k__Bacteria;p__Actinobacteria;c__Actinobacteria;o__Actinomycetales;f__Micrococcaceae;g__	k__Bacteria;p__Actinobacteria;c__Actinobacteria;o__Actinomycetales;f__Micrococcaceae;g__Rothia	k__Bacteria;p__Actinobacteria;c__Actinobacteria;o__Actinomycetales;f__Mycobacteriaceae;g__Mycobacterium	k__Bacteria;p__Actinobacteria;c__Actinobacteria;o__Actinomycetales;f__Nakamurellaceae;g__	k__Bacteria;p__Actinobacteria;c__Actinobacteria;o__Bifidobacteriales;f__Bifidobacteriaceae;Other	k__Bacteria;p__Actinobacteria;c__Actinobacteria;o__Bifidobacteriales;f__Bifidobacteriaceae;g__Bifidobacterium	k__Bacteria;p__Actinobacteria;c__Coriobacteriia;o__Coriobacteriales;f__Coriobacteriaceae;Other	k__Bacteria;p__Actinobacteria;c__Coriobacteriia;o__Coriobacteriales;f__Coriobacteriaceae;g__	k__Bacteria;p__Actinobacteria;c__Coriobacteriia;o__Coriobacteriales;f__Coriobacteriaceae;g__Adlercreutzia	k__Bacteria;p__Actinobacteria;c__Coriobacteriia;o__Coriobacteriales;f__Coriobacteriaceae;g__Atopobium	k__Bacteria;p__Actinobacteria;c__Coriobacteriia;o__Coriobacteriales;f__Coriobacteriaceae;g__Collinsella	k__Bacteria;p__Actinobacteria;c__Coriobacteriia;o__Coriobacteriales;f__Coriobacteriaceae;g__Eggerthella	k__Bacteria;p__Actinobacteria;c__Coriobacteriia;o__Coriobacteriales;f__Coriobacteriaceae;g__Slackia	k__Bacteria;p__Bacteroidetes;c__Bacteroidia;o__Bacteroidales;Other;Other	k__Bacteria;p__Bacteroidetes;c__Bacteroidia;o__Bacteroidales;f__;g__	k__Bacteria;p__Bacteroidetes;c__Bacteroidia;o__Bacteroidales;f__Bacteroidaceae;g__5-7N15	k__Bacteria;p__Bacteroidetes;c__Bacteroidia;o__Bacteroidales;f__Bacteroidaceae;g__Bacteroides	k__Bacteria;p__Bacteroidetes;c__Bacteroidia;o__Bacteroidales;f__Porphyromonadaceae;g__Parabacteroides	k__Bacteria;p__Bacteroidetes;c__Bacteroidia;o__Bacteroidales;f__Porphyromonadaceae;g__Porphyromonas	k__Bacteria;p__Bacteroidetes;c__Bacteroidia;o__Bacteroidales;f__Prevotellaceae;g__	k__Bacteria;p__Bacteroidetes;c__Bacteroidia;o__Bacteroidales;f__Prevotellaceae;g__Prevotella	k__Bacteria;p__Bacteroidetes;c__Bacteroidia;o__Bacteroidales;f__Rikenellaceae;Other	k__Bacteria;p__Bacteroidetes;c__Bacteroidia;o__Bacteroidales;f__Rikenellaceae;g__	k__Bacteria;p__Bacteroidetes;c__Bacteroidia;o__Bacteroidales;f__Rikenellaceae;g__Alistipes	k__Bacteria;p__Bacteroidetes;c__Bacteroidia;o__Bacteroidales;f__Rikenellaceae;g__Rikenella	k__Bacteria;p__Bacteroidetes;c__Bacteroidia;o__Bacteroidales;f__S24-7;g__	k__Bacteria;p__Bacteroidetes;c__Bacteroidia;o__Bacteroidales;f__[Barnesiellaceae];g__	k__Bacteria;p__Bacteroidetes;c__Bacteroidia;o__Bacteroidales;f__[Odoribacteraceae];g__Butyricimonas	k__Bacteria;p__Bacteroidetes;c__Bacteroidia;o__Bacteroidales;f__[Odoribacteraceae];g__Odoribacter	k__Bacteria;p__Bacteroidetes;c__Bacteroidia;o__Bacteroidales;f__[Paraprevotellaceae];g__	k__Bacteria;p__Bacteroidetes;c__Bacteroidia;o__Bacteroidales;f__[Paraprevotellaceae];g__CF231	k__Bacteria;p__Bacteroidetes;c__Bacteroidia;o__Bacteroidales;f__[Paraprevotellaceae];g__Paraprevotella	k__Bacteria;p__Bacteroidetes;c__Bacteroidia;o__Bacteroidales;f__[Paraprevotellaceae];g__YRC22	k__Bacteria;p__Bacteroidetes;c__Bacteroidia;o__Bacteroidales;f__[Paraprevotellaceae];g__[Prevotella]	k__Bacteria;p__Bacteroidetes;c__Bacteroidia;o__Bacteroidales;f__p-2534-18B5;g__	k__Bacteria;p__Bacteroidetes;c__Flavobacteriia;o__Flavobacteriales;f__Flavobacteriaceae;g__Flavobacterium	k__Bacteria;p__Bacteroidetes;c__Flavobacteriia;o__Flavobacteriales;f__[Weeksellaceae];g__	k__Bacteria;p__Bacteroidetes;c__Flavobacteriia;o__Flavobacteriales;f__[Weeksellaceae];g__Wautersiella	k__Bacteria;p__Bacteroidetes;c__Sphingobacteriia;o__Sphingobacteriales;f__Sphingobacteriaceae;g__Sphingobacterium	k__Bacteria;p__Cyanobacteria;c__4C0d-2;o__YS2;f__;g__	k__Bacteria;p__Cyanobacteria;c__Chloroplast;o__Streptophyta;f__;g__
PSP01.S3.D0	D0C	D0	0.00720328	0	2.05808e-05	0	0	0	0	4.11616e-05	0	0	0	0.0177818	0	0.00117311	2.05808e-05	0	0.0117311	0.000308712	0	0.000205808	0	0	0.139106	0.00487765	0	0	0.325876	0	0.000391035	0	0	0	0.000144066	0.00133775	0	0	0	0	0	0	0	0	0	0	0	0	0
PSP02.S1.D0	D0C	D0	0.00212752	0	0	0	0	0	0	2.26331e-05	0	0	0	0.069099	0	0.00147115	0.000520562	0	0.0112939	4.52663e-05	0	0	0	0	0.250119	0.022701	0	0	9.05326e-05	0	0.0144626	0	0	0.000543195	0.00721997	0.00282914	0.00181065	0	0	0.00221805	0	2.26331e-05	0	0	0	0	0	0	0
PSP03.S2.D0	D0C	D0	0.00417542	0	0.000172946	4.94132e-05	0	0	0	0.000172946	0	0	0	0.0491414	0	0.000345893	0	2.47066e-05	0.0155158	0	0.00130945	0	0	0	0.072341	0.000370599	0	0	0.105225	0	0	0	0	0.00014824	0	0	2.47066e-05	0	0	0.000815318	0	0.0569734	0	0	0	0	0	0	0
PSP08.S1.D0	D0C	D0	0.00311647	0	0	0	0	0	0	0.000120793	0	0	0	0.0105332	0	0.00169111	0.000265745	0	0.026792	2.41587e-05	0.000144952	0	0.00176358	0	0.0299326	0.00207765	0	0	0.369628	0.000386539	0.00118378	0	0	9.66347e-05	0.00381707	0.0021018	0.00217428	0	0	0.000773078	0	0.0466504	0	0	0	0	0	0	0
PSP11.S3.D0	D0C	D0	0.00330212	0	5.15956e-05	0	0	0	0	5.15956e-05	0	0	0	0.025385	0	0.00139308	0.000206382	0	0.0111446	0	0	0	0	0	0.0243531	0.00167686	0	0	0.403632	0	0.00134149	0	0	0	0.0012125	0.000438563	0.00257978	0	0	0.00188324	0	0	0	0	0	0	0	0.00642365	0
PSP12.S1.D0	D0C	D0	0.00444662	0	0	0	0	0	0	0	0	0	0	0.0109346	0	0.00033231	4.74729e-05	0	0.034402	0.000205716	0	0	0	0	0.323876	0.00460487	1.58243e-05	0	6.32971e-05	1.58243e-05	0.00107605	0	0	0	0.00417761	0	0.00196221	0	0	0.000759566	0	0	0	0	0	0	0	0	0
PSP15.S2.D0	D0C	D0	0.00447438	0	0	0	0	0	0	2.35494e-05	2.35494e-05	0	0	0.0305906	0	0.000211944	0	0	0.0477346	0.000612283	0	0	0	0	0.352581	0.00148361	0	0	0.000188395	0	4.70987e-05	0	0	0	0.000447438	0.000141296	0.000706481	0	0	0	0	0	0	0	0	0	0	0	0
PSP18.S1.D0	D0C	D0	0.00506023	2.04868e-05	6.14603e-05	0	0	0	0	8.19471e-05	0	0	0	0.0322871	0	0.000122921	2.04868e-05	0	0.00768254	0.000102434	2.04868e-05	0	2.04868e-05	0	0.166824	0.00184381	0	0	4.09735e-05	0	0	0	0	0	2.04868e-05	0	0	0	0	0	0	0	0	0	0	0	0	0	0
PSP22.S2.D0	D0C	D0	0.00453201	0	9.54107e-05	0	0	0	0	0	0	0	0	0.0111154	0	0.00062017	0	0	0.00577235	0	0	0	0	0	0.0287663	0.00381643	0	0	0.487883	0	0.000286232	0	0	0	0.000143116	0.000238527	0.00109722	0	0	0	0	0.0922145	0	0	0	0	0	0	0
PSP23.S1.D0	D0C	D0	0.00377135	0	2.03857e-05	0	0	0	0	0.000224243	2.03857e-05	0	0	0.0011416	0	0.000244628	8.15428e-05	0	0.00497411	2.03857e-05	0.000366943	0	0	0	0.0700249	0.00187548	0	0	0.263893	6.11571e-05	0.0015697	0	0	0	0.000611571	0.00130468	0.000448485	0	0	0	0	0.0272964	0	0	0	0	0	0	0
PSP25.S2.D0	D0C	D0	0.00806139	0	0.000193783	0	0	0	0	1.93783e-05	0	0	0	0.0628246	0	0.00034881	0	1.93783e-05	0.0253275	0.000155027	0	0	0	0	0.337881	0.00370126	0	0	9.68917e-05	0	3.87567e-05	0	0	0	0	5.8135e-05	0.000968917	0	0	0	0	0	0	0	0	0	0	0	0
PSP28.S3.D0	D0C	D0	0.00554713	0	1.14847e-05	0	0	0	0	4.5939e-05	0	0	0	0.054587	0	5.74237e-05	0	0	0.0225331	0.000390481	5.74237e-05	0	0	0	0.281376	0.00675303	0	0	0	0	0.00126332	0	0	0	0.000378997	0	0.000344542	0	0	0	0	0	0	0	0	0	0	0	0
PSP29.S3.D0	D0C	D0	0.00269764	0	0	0.000111473	0	0	0	6.68837e-05	0	0	0	0.0338208	0	0.00198422	0.000557364	0	0.0149374	4.45891e-05	0.000958666	0	0	0	0.254225	0.00535069	0	0	0.000512775	0	0.00283141	0	0	0.000312124	0.00229634	0.00216257	0.00138226	0	0	0	0	0	0	0	0	0	0	0	0
PSP32.S2.D0	D0C	D0	0.00419964	0	0	0	0	0	0	2.69208e-05	0	0	0	0.00769935	5.38416e-05	0.00118452	2.69208e-05	0	0.00966457	2.69208e-05	0.00032305	5.38416e-05	0.00301513	0	0.0239864	0.00145372	0	0	0.353012	0	0.000107683	0	0	0	0.000376891	0.000942228	0.000915307	0	0	0.00102299	0	0	0	0	0	0	0	0.00829161	0
PSP33.S2.D0	D0C	D0	0.00419143	0	0	0	0	0	0	0	0	0	0	0.0192055	0	0.000625586	0	0	0	0.000750704	0	0	0	0	0.320175	0.0139506	0	0	0.000437911	6.25586e-05	0.0065061	0	0	0	0	0	0.00681889	0	0	0	0	0	0	0	0.000250235	0	0	0	0
PSP01.S3.D2	D0C	D2	0.00728482	0	1.19228e-05	0	0	0	0	0	0	0	0	0.00417298	0	0.000345761	0	0	0.00929977	0.000238456	0	3.57684e-05	0	0	0.109415	0.00224148	5.96139e-05	0	0.359699	0	5.96139e-05	0	0	1.19228e-05	4.76912e-05	0.000309992	0	0	0	0	0	0	0	0	0	0	0	0	0
PSP02.S1.D2	D0C	D2	0.00534242	0	0	0	0	0	0	0	0	0	5.08802e-05	0.00829348	0	0.000814084	0.000407042	0	0.00610563	0	0	0	0	0	0.285235	0.0164343	0	0	0.000356162	0	0.00574947	0	0	0.000203521	0.00778467	0.00117025	0.00284929	0	0	0.00172993	0	0	0	0	0	0	0	0	0
PSP03.S2.D2	D0C	D2	0.00566402	0	6.66356e-05	0	0	0	0	0.000155483	0	0	0	0.0384931	0	0.00024433	0	0	0.00470891	2.22119e-05	0.000844051	0	0	0	0.105173	0.00119944	0	0	0.137736	0	6.66356e-05	0	0	0.000688568	2.22119e-05	2.22119e-05	4.44237e-05	0	0	0.00104396	0	0.0942227	0	0	0	0	0	0	0
PSP08.S1.D2	D0C	D2	0.00361375	0	0	0	0	0	0	0	0	0	0	0.00575679	0	0.000588285	0	0	0.00340365	0	8.40407e-05	0	0.000168081	0	0.0116396	0.00147071	0	0	0.372846	4.20203e-05	0.00197496	0	0	0	0.00331961	0.00105051	0.00105051	0	0	0.000168081	0	0.0259686	0	0	0	0	0	0	0
PSP11.S3.D2	D0C	D2	0.00259927	0	0	0	0	0	3.99888e-05	0.000119966	0	0	0	0.0103971	0	0.00151957	0.000159955	0	0.0120366	0	0	0.000119966	0	0	0.0353901	0.00351901	0	0	0.337945	0	0.00299916	0	0	0	0.00127964	0.000919742	0.00251929	0	0	0.00151957	0	0	0	0	0	0	0	0.0031991	0
PSP12.S1.D2	D0C	D2	0.00388377	0	3.17043e-05	1.58521e-05	0	0	0	3.17043e-05	0	0	0	0.004074	0	0.000602381	0.000110965	0	0.0205444	0.000206078	0	0	0	0	0.357085	0.00348747	0	0	9.51128e-05	0	0.00044386	0	0	0	0.00367769	0	0.00245708	0	0	0.000554825	0	1.58521e-05	0	0	0	0	0	0	0
PSP15.S2.D2	D0C	D2	0.00333978	0	5.30124e-05	0	0	0	0	5.30124e-05	0	0	0	0.0431786	0	0.000901211	0	0	0.0273809	0.000689162	0	0	0	0	0.268057	0.000397593	0	0	0.000424099	0	0	0	0	0	2.65062e-05	0	0.000106025	0	0	0	0	2.65062e-05	0	0	0	0	0	0	0
PSP18.S1.D2	D0C	D2	0.00364708	1.12913e-05	3.38738e-05	0	0	0	0	1.12913e-05	0	0	0	0.0146335	0	0.00053069	0.000146787	0	0.00754257	0.000191952	5.64563e-05	0	0	0	0.321801	0.00877332	0	0	6.77476e-05	1.12913e-05	0.000203243	0	0	0	0.000959758	0.000124204	0.00108396	0	0	0	0	1.12913e-05	0	0	0	0	0	0	0
PSP22.S2.D2	D0C	D2	0.00596338	0	3.97559e-05	0	0	0	0	3.97559e-05	0	0	0	0.0234759	0	0.00151072	1.98779e-05	0	0.0055857	0	0	0.000119268	0	0	0.0870654	0.00592363	0	0	0.327509	0	0.00320035	0	0	0	0.000695728	0.00174926	0.00312084	0	0	0	0	0.0630529	0	0	0	0	0	0	0
PSP23.S1.D2	D0C	D2	0.00553417	0	3.43737e-05	0	0	0	0	6.87474e-05	0	0	0	0.000910903	0	0.000103121	3.43737e-05	0	0.00450296	1.71869e-05	0.000223429	5.15606e-05	0	0	0.0760518	0.00164994	0	0	0.347639	3.43737e-05	0.00137495	0	0	0	0.000653101	0.00185618	0.000756222	0	0	0	0	0.0368314	0	0	0	0	0	0	0
PSP25.S2.D2	D0C	D2	0.00604142	0	0	0	0	0	0	0	0	0	0	0.0206133	0	0.00111162	0	4.83314e-05	0.0149586	0.000531645	0	0	2.41657e-05	0	0.451149	0.00306904	0	0	9.66627e-05	9.66627e-05	0.000289988	0	0	0	0	0.00123245	0.00289988	0	2.41657e-05	0	0	0	0	0	0	0	0	0	0
PSP28.S3.D2	D0C	D2	0.00632382	0	5.2263e-05	0	0	0	0	2.61315e-05	0	0	0	0.00961639	0	0.000104526	0	0	0.0173774	0.000888471	0.00018292	0	0	0	0.314362	0.00760426	0	0	0.000104526	0	0.00175081	0	0	0	0.000810076	0	0.00486046	0	0	0	0	0	0	0	0	0	0	0	0
PSP29.S3.D2	D0C	D2	0.00391453	4.60532e-05	4.60532e-05	0.00013816	0	0	0	9.21065e-05	0	0	0	0.0449249	0	0.00110528	6.90799e-05	2.30266e-05	0.00630929	0	0.000115133	0	0	0	0.297066	0.00485862	0	0	0.000299346	0	0.00329281	0	0	4.60532e-05	0.000782905	0.00186516	0.00158884	0	0	0	0	4.60532e-05	0	0	0	2.30266e-05	0	0	0
PSP32.S2.D2	D0C	D2	0.00509118	0	0	0	0	0	0	2.72985e-05	0	0	0	0.00570539	1.36493e-05	0.000832605	1.36493e-05	0	0.00904946	0	0.000300284	0.000109194	0.00237497	0	0.0273941	0.00118749	0	0	0.281516	0	0.00036853	0	0	0	0.000259336	0.000914501	0.000491374	0	0	0.00148777	0	1.36493e-05	0	0	0	0	0	0.0313933	0
PSP33.S2.D2	D0C	D2	0.00638697	0	7.64906e-05	0	0	0	0	0	0	0	0	0.00849046	0	0.000382453	0	0	0	0.0016063	0	0	0	0	0.381765	0.00588978	0	0	0.000191227	0	0.000382453	0	0	0	0	0	0.00784029	0	0	0	0	0	0	0	0	0	0	0	0
PSP01.S1.D0	D1C	D0	0.00945699	0	0	0	0	0	0	0.000610128	0	0	0	0.0329469	0	0.00183038	0	0	0.130872	0.00274558	0	0	0	0	0.155583	0.0033557	0	0	0.161074	0.000610128	0.000305064	0	0	0	0.000305064	0.000610128	0.000610128	0	0	0.000305064	0	0.00152532	0	0	0	0	0	0	0
PSP02.S3.D0	D1C	D0	0.00708703	0	0	0	0	0	1.27925e-05	0	1.27925e-05	0	0	0.0411406	0	0.000345397	3.83774e-05	0	0.011833	0	6.39623e-05	0	0	0	0.271021	0.0256105	0	0	0.000115132	0	0.00447736	0	0	0.000243057	0.0056031	0.000805925	0.00327487	0.000307019	0	0.00277597	0	0	0	0	0	0	0	0	0
PSP03.S1.D0	D1C	D0	0.00859029	2.36647e-05	2.36647e-05	2.36647e-05	2.36647e-05	0	0	0.000118324	0	0	2.36647e-05	0.00762004	0	4.73294e-05	7.09942e-05	4.73294e-05	0.00572686	7.09942e-05	0.000686277	0	0	0	0.0986582	0.00168019	0	0	0.171427	0	0.000189318	0	0	0.00044963	0	7.09942e-05	0.000378635	0	0	0.00205883	0	0.124382	0	0	0	0	0	0	0
PSP08.S2.D0	D1C	D0	0.00310606	0	0	0	0	0	0	0	0	0	0	0.0285636	0	0.00237522	9.13548e-05	0	0.0145559	0	6.09032e-05	0	0.00252748	0	0.157313	0.00356284	0	0	0.220683	0.000913548	0.00331922	0	0	6.09032e-05	0.012881	0.00301471	0.00286245	0	0	0.00225342	0	0.0161698	0	0	0	0	0	0	0
PSP11.S2.D0	D1C	D0	0.00182806	0	0	0	0	0	0	5.00839e-05	0	0	0	0.0362858	0	0.00282974	0.000601007	0	0.021511	5.00839e-05	0	0.000150252	0	0	0.138682	0.0190068	0	0	0.127714	0	0.00265445	0	0	0	0.00215361	0.00117697	0.00375629	0	0	0.00480805	0	0	0	0	0	0	0	0.000100168	0
PSP12.S2.D0	D1C	D0	0.00400395	0	1.39026e-05	0	0	0	0	2.78052e-05	0	0	0	0.00574177	0	8.34156e-05	0.000125123	1.39026e-05	0.0273742	0.000152929	0	0	0	0	0.364429	0.00728496	0	0	6.9513e-05	0	0.00326711	0	0	0	0.00571397	0	0.00196027	0	0	0.000417078	0	1.39026e-05	0	0	0	0	0	0	0
PSP15.S1.D0	D1C	D0	0.00764563	0	0	0	0	0	0	0	0	0	0	0.0135132	0	0.000133354	0	0	0.0257596	0.000177805	0	0	0	0	0.370169	0.00117796	0	0	0.000177805	0	0	0	0	0	6.6677e-05	0.000133354	0.00031116	0	0	0	0	2.22257e-05	0	0	0	0	0	0	0
PSP18.S3.D0	D1C	D0	0.00299978	0	3.70343e-05	0	0	0	0	0	0	0	0	0.0129065	0	0.000462929	5.55514e-05	0	0.0043145	0	1.85171e-05	0	1.85171e-05	0	0.248982	0.0116658	0	0	0.000203689	0.000111103	0.000240723	0	0	1.85171e-05	0.0018332	0.000407377	0.00112955	0	1.85171e-05	0	0	1.85171e-05	0	0	0	0	0	0	0
PSP22.S3.D0	D1C	D0	0.0051566	0	0.000152224	0	0	0	0	0.000114168	0	0	0	0.018343	0	0.0015603	0	0	0.0140998	0	0	9.51402e-05	0	0	0.0657038	0.00726871	0	0	0.388705	0	0.00207406	0	0	0	0.000723066	0.000704038	0.00213114	0	0	0	0	0.0873007	0	0	0	0	0	0	0
PSP23.S2.D0	D1C	D0	0.0030153	0	3.79284e-05	0	1.89642e-05	0	0	0.000151713	0	0	0	0.0144697	0	0.000417212	7.58567e-05	0	0.00959587	9.48209e-05	0.000170678	0	0	0	0.171967	0.00445658	0	0	0.00891316	0.000834424	0.00639093	0	0	0	0.00504447	0.00324287	0.0020102	0	0	0	0	0.000777531	0	0	0	0	0	0	0
PSP25.S3.D0	D1C	D0	0.00563633	0	6.40492e-05	0	0	0	0	0	0	0	3.20246e-05	0.0825594	0	0.00160123	0	0	0.052072	9.60738e-05	0	0	0	0	0.422949	0.00691731	3.20246e-05	0	0	0.000192148	0.000352271	0	0	0	0	0.0023378	0.00240184	0	0	0	0	0	0	0	0	0	0	0	0
PSP28.S1.D0	D1C	D0	0.00413343	0	0	0	0	0	0	7.25163e-05	0	7.25163e-05	0	0.0736766	0	0.000290065	3.62582e-05	3.62582e-05	0.0308194	3.62582e-05	0.000217549	0	0	0	0.143183	0.00297317	0	0	0.000108774	0	0.000507614	0	0	0	0.000145033	0	7.25163e-05	0	0	0	0	0	0	0	0	0	0	0	0
PSP29.S1.D0	D1C	D0	0.0110149	0	3.86488e-05	0	0	0	0	3.86488e-05	0	0	0	0.0234598	0	0.000811626	3.86488e-05	0	0.0104352	0	0.00034784	3.86488e-05	0	0	0.30177	0.0102806	0	0	0.000231893	0	0.00436732	0	0	0.000193244	0.00865734	0.0032465	0.00189379	0	0	0	0	0	0	0	0	0	0	0	0
PSP32.S3.D0	D1C	D0	0.00469697	0	0	0	0	0	0	0.000113866	0	0	0	2.84665e-05	0	0.000398531	8.53995e-05	0	0.0103049	0	0.000284665	0.000113866	0	0	0.029349	0.000768596	0	0	0.347519	0	5.6933e-05	0	0	0	0.000113866	0.000227732	0.000284665	0	0	0.000996328	0	0	0	0	0	0	0	0.000540864	0
PSP33.S1.D0	D1C	D0	0.0051759	0	2.69578e-05	0	0	0	0	5.39156e-05	0	0	0	0.0547783	0	0.00086265	0	0	0	0.000188705	0	0	0	0	0.272166	0.00765602	5.39156e-05	0	0.000323494	0	0.00024262	0	0	0	0	0	0.00304623	0	0	0	0	0	0	0	0	0	0	0	0
PSP01.S1.D2	D1C	D2	0.00940624	1.59698e-05	1.59698e-05	0	0	0	0	0	0	0	0	0.00865566	0	0.000271487	0	0	0.0216391	0.000159698	0	0	0	0	0.0593919	0.000383276	3.19397e-05	0	0.417979	0	0	0	0	0	0	0	0	0	0	0	0	3.19397e-05	0	0	0	0	0	0	0
PSP02.S3.D2	D1C	D2	0.00329523	0	0	0	0	0	0	0	0	0	0	0.0314942	0	0.000524904	0	0	0.00825265	0	5.83226e-05	0	0	0	0.268809	0.0209378	0	0	0.000145807	0	0.00449084	0	0	8.7484e-05	0.00457833	0.00139974	0.00291613	0.000262452	0	0.00250787	0	0	0	0	0	0	0	0	0
PSP03.S1.D2	D1C	D2	0.00401312	0	5.04796e-05	2.52398e-05	0	0	0	0.000378597	0	0	2.52398e-05	0.0580515	0	2.52398e-05	0	0	0.00580515	0	0.00121151	0	0	0	0.224432	0.000126199	0	0	0.0616608	0	0	0	0	5.04796e-05	5.04796e-05	0	5.04796e-05	0	0	0.000100959	0	0.0593135	0	0	0	0	0	0	0
PSP08.S2.D2	D1C	D2	0.00217444	0	0	0	0	0	0	0	0	0	0	0.014013	0	0.000241604	0	0	0.00193283	0	0	0	0.000241604	0	0.0253684	0.00169123	0	0	0.412177	0	0.000966417	0.000241604	0	0	0.00338246	0	0.00169123	0	0	0.000241604	0	0.0258517	0	0	0	0	0	0	0
PSP11.S2.D2	D1C	D2	0.00169476	0	0.000121054	0	0	0	0	3.02636e-05	0	0	0	0.03674	0	0.00345005	0.000242109	0	0.0163423	0	0	0	0	0	0.0874013	0.0125594	0	0	0.054081	0	0.00647641	0	0	0	0.00550797	0.00172502	0.00587114	0	0	0.00263293	0	6.05272e-05	0	0	0	0	0	0.000211845	0
PSP12.S2.D2	D1C	D2	0.00212282	0	5.11522e-05	0	0	0	0	0	0	0	0	0.059311	0	0.000869587	0.000332489	0	0.0562418	0.000153457	0	0	0	0	0.166603	0.00156014	0	0	0.000255761	0	0.0011765	0	0	0	0.00562674	0	0.000485946	0	0	0.000281337	0	2.55761e-05	0	0	0	0	0	0	0
PSP15.S1.D2	D1C	D2	0.00724244	0	0	0	0	0	0	0	0	0	0	0.0368175	0	0.000250459	0	0	0.0310778	0.000688763	0	2.08716e-05	0	0	0.413091	0.00129404	0	0	0.000271331	0	2.08716e-05	0	0	0	8.34864e-05	4.17432e-05	0.00102271	0	0	0	0	4.17432e-05	0	0	0	0	0	0	0
PSP18.S3.D2	D1C	D2	0.00150453	4.12201e-05	0	0	0	0	0	0	0	0	0	0.0249382	0	0.000432811	0.00016488	0	0.00991344	0.000391591	0.00016488	0	0	0	0.118817	0.00760511	2.06101e-05	0	4.12201e-05	2.06101e-05	0.00016488	0	0	0	0.00107172	0.000370981	0.000906843	0	0	0	0	0	0	0	0	0	0	0	0
PSP22.S3.D2	D1C	D2	0.00525476	0	2.92744e-05	0	0	0	0	1.46372e-05	0	0	0	0.0143591	0	0.00112707	0	0	0.0079041	0	0	4.39116e-05	0	0	0.0360515	0.0025176	0	0	0.449933	0	0.00155154	0	0	0	2.92744e-05	0.000424479	0.00156618	0	0	0	0	0.0772406	0	0	0	0	0	0	0
PSP23.S2.D2	D1C	D2	0.00409979	0	1.58907e-05	0	0	0	0	3.17813e-05	0	0	0	0.00826315	0	4.7672e-05	6.35627e-05	0	0.00772287	0	0.000317813	0.000111235	0	0	0.099269	0.00166852	0	0	0.322501	0.000190688	0.00123947	0	0	0	0.00109646	0.00146194	0.000460829	0	0	0	0	0.0316065	0	0	0	0	0	0	0
PSP25.S3.D2	D1C	D2	0.00597552	0	3.59971e-05	0	0	0	0	0	0	0	0	0.0421886	0	0.00143988	0	0	0.0367891	7.19942e-05	0	0	0	0	0.275666	0.00169186	3.59971e-05	0	0.000143988	0	0	0	0	0	0	0.000107991	0.000179986	0	0	0	0	0	0	0	0	0	0	0	0
PSP28.S1.D2	D1C	D2	0.00463612	0	7.7918e-05	0	0	0	0	3.8959e-05	0	0	0	0.0653732	0	0.000233754	3.8959e-05	0	0.0174147	0.000272713	0.000311672	0	0	0	0.24926	0.00483092	0	0	3.8959e-05	0	0.00159732	0	0	0	0.00124669	0	0.00338943	0	0	0	0	0	0	0	0	0	0	0	0
PSP29.S1.D2	D1C	D2	0.00403352	0	8.96338e-05	8.96338e-05	0	0	0	4.48169e-05	0	0	0	0.0391252	0	0.00103079	0.000224085	0	0.00972527	4.48169e-05	0.000537803	0	0	0	0.32927	0.0103975	0	0	0.000268902	0	0.00484023	0	0	0.000268902	0.00645364	0.00228566	0.00242011	0	0	0	0	0	0	0	4.48169e-05	0	0	0	0
PSP32.S3.D2	D1C	D2	0.00461179	0	0	0	0	0	0	0	0	0	0	0.000189526	6.31752e-05	0.000947628	0.000442226	0	0.0108661	0	0.000884453	6.31752e-05	0.000821277	0	0.02129	0.00113715	0	0	0.354981	0	0.000884453	0	0	0	0.000505401	0.000568577	0.000631752	0	0	0.00221113	0	6.31752e-05	0	0	0	0	0	0.000315876	0
PSP33.S1.D2	D1C	D2	0.00429009	0	5.10725e-05	0	0	0	0	0	5.10725e-05	0	0	0.0515322	0	0.000766088	0	0	0	0.000255363	0	0	0	0	0.3881	0.00556691	0	0	0.00020429	0.000102145	0.000459653	0	0	0	0	0	0.00526047	0	0	0	0	0	0	0	0	5.10725e-05	0	5.10725e-05	0
PSP01.S2.D0	D2C	D0	0.00742412	0	0	0	0	0	0	1.63527e-05	0	0	0	0.0171213	0	0.000703166	0	0	0.0140633	0.000392465	0	6.54108e-05	0	0	0.24341	0.0117085	0	0	0.141009	0	0.000817635	0	0	0	6.54108e-05	0.0017988	0	0	0	3.27054e-05	0	9.81162e-05	0	0	0	0	0	0	0
PSP02.S2.D0	D2C	D0	0.00298954	0	0	0	0	0	0	0	0	0	0	0.0297774	0	0.0009834	0.00019668	0	0.010188	0	0	0	0	0	0.287153	0.0156164	0	0	0.000236016	0	0.00613642	0	0	0.00019668	0.00814255	0.0015341	0.0025175	0	0	0.00468098	0	0.00019668	0	0	0	0	0	0	0
PSP03.S3.D0	D2C	D0	0.00361916	0	0	0	0	0	0	0.000172341	0	0	0	0.041381	0	0.000421278	0	0	0.00844472	0.000248937	0.00107234	0	0	0	0.110107	0.00580215	0	0	0.119394	0	0.000325533	0	0	0.000517023	1.9149e-05	0	0	0	0	0.00206809	0	0.15032	0	0	0	0	0	0	0
PSP08.S3.D0	D2C	D0	0.0023944	0	0	2.10035e-05	0	0	0	8.40142e-05	0	0	0	0.0131062	0	0.00172229	0.000399067	0	0.0152066	0	0.000126021	6.30106e-05	0.00310853	0	0.0803596	0.00329756	0	0	0.224759	0.000378064	0.00186932	0	0	0	0.00913654	0.0041167	0.00861146	0	0	0.000609103	0	0.0441075	0	0	0	0	0	0	0
PSP11.S1.D0	D2C	D0	0.00336034	0	7.27347e-06	0	7.27347e-06	0	0	5.09143e-05	0	0	0	0.0112739	0	0.00136741	0.000298212	0	0.0113175	0	0	4.36408e-05	0	0	0.0565876	0.00390585	0	0	0.274413	0	0.00730256	0	0	0	0.00391313	0.000938277	0.00322942	0	0	0.00313486	0	0	0	0	0	0	0	0.00410951	0
PSP12.S3.D0	D2C	D0	0.00661129	0	4.23801e-05	0	0	0	0	2.119e-05	0	0	0	0.0152356	0	0.000423801	0.00010595	0	0.0275259	0.000487371	0	0	0	0	0.4359	0.00966265	0	0	0.00023309	0	0.00218257	0	0	0	0.00703509	0	0.00269113	0	0	0.00303017	0	0	0	0	0	0	0	0	0
PSP15.S3.D0	D2C	D0	0.00436861	0	0	0	0	0	0	2.56977e-05	0	0	0	0.0180398	0	7.70931e-05	0	0	0.0290641	0.000359768	0	0	0	0	0.481318	0.00352058	0	0	0.000411163	0	5.13954e-05	0	0	0	0.000539652	0.000411163	0.00156756	0	0	0	0	5.13954e-05	0	0	0	0	0	0	0
PSP18.S2.D0	D2C	D0	0.00247566	0	5.5842e-05	0	0	0	0	3.7228e-05	0	0	0	0.036744	0	0.000241982	0.000111684	0	0.0123597	1.8614e-05	7.4456e-05	0	1.8614e-05	0	0.176275	0.00431845	0	0	0.000167526	0	7.4456e-05	0	0	0	0.000632876	3.7228e-05	0.00027921	0	0	0	0	3.7228e-05	0	0	0	0	0	0	0
PSP22.S1.D0	D2C	D0	0.00349047	0	0.000103883	0	0	0	2.07766e-05	0.00018699	0	0	0	0.0191353	0	0.000519416	0	0	0.00592134	0	0	0	0	0	0.0168083	0.000623299	2.07766e-05	0	0.52862	0	0.000228543	0	0	0	0.000207766	0	0.000270096	0	0	0	0	0.0878436	0	0	0	0	0	0	2.07766e-05
PSP23.S3.D0	D2C	D0	0.00526134	0	1.72503e-05	0	0	0	0	0.000138002	0	0	0	0.0523374	0	8.62515e-05	0.000224254	0	0.0198896	8.62515e-05	0.000396757	1.72503e-05	0	0	0.138434	0.00453683	0	0	0.231741	3.45006e-05	0.000914266	0	0	0	0.00276005	0.00110402	0.000534759	0	0	0	0	0.0292393	0	0	0	0	0	0	0
PSP25.S1.D0	D2C	D0	0.00593914	0	7.84909e-05	0	0	0	0	0	0	0	0	0.0464404	0	0.000444782	0	2.61636e-05	0.0250124	0.000130818	0	0	0	0	0.393789	0.00915727	0	0	0.000313964	0.000418618	0.000261636	0	0	0	0	0.0023024	0.00253787	0	0	0	0	2.61636e-05	0	0	0	0	0	0	0
PSP28.S2.D0	D2C	D0	0.00516811	0	5.80686e-05	0	0	0	0	0.000174206	0	0	0	0.0508681	0	5.80686e-05	0	0	0.0263051	0	0.000116137	0	0	0	0.254631	0.00429708	0	0	0.000116137	0	0.000348412	0	0	0	0.000174206	0	0.00040648	0	0	0	0	0	0	0	5.80686e-05	0	0	0	0
PSP29.S2.D0	D2C	D0	0.00447678	0	0	0	0	0	0.000209849	0.000139899	0	0	0	0.0542809	0	0.00132904	0.000139899	0	0.00678511	0.000349748	0.000419698	0	0	0	0.230414	0.00755456	0	0	0.000139899	0	0.00398713	0	0	0.000139899	0.00244824	0.00230834	0.00230834	0	0	0	0	0	0	0	0	0	0	0	0
PSP32.S1.D0	D2C	D0	0.00314658	0	0	0	0	7.6746e-05	0	0	0	0	0	0.000230238	0	0	0	0	0.000230238	0	0	0	0	0	0.0136608	0.00115119	0	0	0.237682	0	0	0	0	0	0	7.6746e-05	7.6746e-05	0	0	7.6746e-05	0	0	0	0	0	0	0	0.0170376	0
PSP33.S3.D0	D2C	D0	0.00409012	3.52597e-05	0	0	0	0	0	0	0	0	0	0.00483058	0	0.00165721	0	0	0	7.05194e-05	0	0.000141039	0	0	0.319206	0.0401255	0	0	0	0.000352597	0.0116004	0	0	0	0	0	0.0104369	0	0	0	0	0	0	0	0	0	0	0	0
PSP01.S2.D2	D2C	D2	0.00794892	0	0	0	0	0	0	0	0	0	0	0.0118148	0	0.000825298	0	0	0.0111198	0.00117279	0	0.00013031	0	0	0.105768	0.00464773	0	0	0.382981	0	0.000173747	0	0	0	4.34367e-05	0.000825298	0	0	0	0	0	4.34367e-05	0	0	0	0	0	0	0
PSP02.S2.D2	D2C	D2	0.00709164	0	0	0	0	0	0	0	0	0	2.60722e-05	0.0310781	2.60722e-05	0.00112111	0.000521444	0	0.0217182	0.000104289	0	0	0	0	0.284526	0.0211446	0	0	0.000182506	0	0.0095685	0	0	0.000208578	0.0122018	0.00297223	0.00284187	0	0	0.00182506	0	0	0	0	0	0	0	0	0
PSP03.S3.D2	D2C	D2	0.00375047	0	0	0	0	0	0	6.65764e-05	0	0	2.21921e-05	0.0273185	0	0.000110961	0	2.21921e-05	0.00412774	0.000199729	0.000488227	0	0	0	0.120415	0.00215264	0	0	0.102372	0	0.000155345	0	0	0.000377266	0	0	0	0	0	0.00210825	0	0.106145	2.21921e-05	0	0	0	0	0	0
PSP08.S3.D2	D2C	D2	0.00165033	0	2.46318e-05	0	0	0	0	9.8527e-05	0	0	0	0.106458	0	0.00229075	0.000295581	2.46318e-05	0.0321937	0.000123159	0.000468003	0	0.00532046	0	0.0548057	0.00435982	0	0	0.113478	0.00056653	0.00386719	0	0	0	0.0108872	0.00332529	0.00482782	0	0	0.00130548	0	0.0160106	0	0	0	0	0	0	0
PSP11.S1.D2	D2C	D2	0.00870479	0	0	0	0	0	0	0.000112562	0	0	0	0.0190042	0	0.000825454	0.000168843	1.87603e-05	0.00951148	0	0	7.50413e-05	0	0	0.018704	0.00230752	0	0	0.375507	0	0.00168843	0	0	0	0.00266397	0.000656611	0.00332058	0	0	0.00140702	0	0	0	0	0	0	0	0.00440867	0
PSP12.S3.D2	D2C	D2	0.00404909	2.09798e-05	0	0	0	0	0	4.19595e-05	0	0	0	0.0265184	0	0.000230777	8.3919e-05	2.09798e-05	0.0140984	2.09798e-05	0	0	0	0	0.278632	0.00270639	0	0	4.19595e-05	0	0.000734291	0	0	0	0.00413301	0	0.00123781	0	0	0.00111193	0	0	0	0	0	0	0	0	0
PSP15.S3.D2	D2C	D2	0.00330969	0	1.10323e-05	3.30969e-05	0	0	0	1.10323e-05	0	0	0	0.0543009	0	0.000110323	0	0	0.0196264	0.00024271	0	0	0	0	0.261642	0.000474389	0	0	8.82583e-05	0	0	0	0	0	0.000198581	1.10323e-05	3.30969e-05	0	0	0	0	1.10323e-05	1.10323e-05	0	0	0	0	0	0
PSP18.S2.D2	D2C	D2	0.0101368	1.86682e-05	4.66705e-05	0	0	0	0	1.86682e-05	0	0	0	0.0719193	0	0.000532044	0.000308025	0	0.0102862	0.000121343	0.000214684	9.3341e-06	0	0	0.375035	0.0088674	9.3341e-06	0	1.86682e-05	1.86682e-05	0.00015868	0	0	9.3341e-06	0.00256688	8.40069e-05	0.00031736	0	0	0	0	9.3341e-06	0	0	0	0	0	0	0
PSP22.S1.D2	D2C	D2	0.00409162	0	9.14328e-05	0	0	0	0	0.000160007	0	0	0	0.0229725	0	0.000960044	0	0	0.0058517	0	0	0	0	0	0.00788607	0.000525738	0	0	0.511863	0	2.28582e-05	0	0	0	2.28582e-05	0	0	0	0	0	0	0.0943815	0	0	0	0	0	0	0
PSP23.S3.D2	D2C	D2	0.00492863	0	2.04507e-05	0	0	0	0	0.000102254	0	0	0	0.0277721	0	0.000204507	4.09015e-05	0	0.0240092	6.13522e-05	0.000327212	0	0	0	0.0879177	0.00184057	4.09015e-05	0	0.311362	0.000122704	0.00122704	0	0	0	0.00120659	0.000879382	0.000818029	0	0	0	0	0.0563418	0	0	0	0	0	0	0
PSP25.S1.D2	D2C	D2	0.00746304	0	0	0	0	0	0	0	0	0	0	0.0331217	0	0.000426459	0	0	0.0201857	7.10766e-05	0	0	0	0	0.371304	0.00360121	7.10766e-05	0	0.000615997	0.000165845	0.00021323	0	0	0	0	0.00111353	0.00225076	0	0	0	0	2.36922e-05	0	0	2.36922e-05	0	0	0	0
PSP28.S2.D2	D2C	D2	0.00682746	0	0	0	0	0	0	0.00025974	0	0	0	0.0713544	0	3.71058e-05	0	0	0.031243	0.000185529	3.71058e-05	0	0	0	0.239221	0.00434137	0	0	7.42115e-05	0	0.000185529	0	0	0	7.42115e-05	0	0	0	0	0	0	0	0	7.42115e-05	0	0	0.000185529	0	0
PSP29.S2.D2	D2C	D2	0.00405876	0	0	0.000104742	0	0	0	0	0	0	0	0.0534971	0	0.00070701	0.000104742	0	0.00573464	7.85567e-05	0.000261856	0	0	0	0.256016	0.00775092	0	0	5.23711e-05	0	0.00395402	0	0	5.23711e-05	0.00293278	0.00246144	0.00267093	0	0	0	0	0	0	0	0	0	0	0	0
PSP32.S1.D2	D2C	D2	0.00492512	0	1.5391e-05	0	0	4.6173e-05	0	7.6955e-05	0	0	0	0.000738768	0	0.000800332	6.1564e-05	0	0.00703369	0	0.000477121	6.1564e-05	0.000554076	0	0.0127591	0.000554076	0	0	0.401521	0	0.000123128	0	0	0	0.000107737	0.000415557	0.00046173	0	0	0.000415557	0	0	0	0	9.23461e-05	0	0	9.23461e-05	3.0782e-05
PSP33.S3.D2	D2C	D2	0.00469834	3.72884e-05	0	0	0	0	0	3.72884e-05	0	0	0	0.0790141	0	0.00279663	0	0	0	0.000261019	0	0	0	0	0.178052	0.0041763	0	0	0.000111865	3.72884e-05	0.00156611	0	0	3.72884e-05	0	0	0.00175255	0	0	0	0	3.72884e-05	0	0	0	0	0	0	0
[truncated: 172 more columns]
